# Supplementary material for: Benzo[1,2-b:6,5-b’]dithiophene-4,5-diamine: A New Fluorescent Probe for the High-Sensitivity and Real-Time Visual Monitoring of Phosgene
Source: Sensors (Basel). 2025 Jan 11;25(2):407. doi: 10.3390/s25020407 (PMC11768993; doi:10.3390/s25020407)
Supplement: Supplementary file 1 [file sensors-25-00407-s001.zip]

Archive with 1 entries (1 files):
- sensors-3395335-supplementary.pdf
